# Supplementary material for: Characterization of Humanized Mouse Model of Organophosphate Poisoning and Detection of Countermeasures via MALDI-MSI
Source: Int J Mol Sci. 2024 May 22;25(11):5624. doi: 10.3390/ijms25115624 (PMC11172367; doi:10.3390/ijms25115624)
Supplement: Supplementary file 1 [file ijms-25-05624-s001.zip]

Archive with 1 entries (1 files):
- ijms-2981401-SI.pdf
